# Supplementary material for: Removal of Microcystis aeruginosa cells using the dead cells of a marine filamentous bacterium, Aureispira sp. CCB-QB1
Source: PeerJ. 2022 Feb 21;10:e12867. doi: 10.7717/peerj.12867 (PMC8868019; doi:10.7717/peerj.12867)
Supplement: Supplemental Information 1 — 1.0, 2.5, 5.0, and 10.0 mg/ml of the dead cells (wet cell) were mixed with NISE 102 cells for 3, 10, and 30 min with shaking (100 rpm). All data shown are mean values from three replicate experiments. Error bars denote the standard deviation of triplicate samples. [file peerj-10-12867-s001.xlsx]

## Sheet: Sheet1
Effect of incubation time and dosage of the dead cells on removal efficiency of NISE 102 cells.
1.0, 2.5, 5.0, and 10.0 mg/ml of the dead cells (wet cell) were mixed with NISE 102 cells for 3, 10, and 30 min with shaking (100 rpm).
All data shown are mean values from three replicate experiments. Error bars denote the standard deviation of triplicate samples.
1st experiment					2nd experiment					3rd experiment
		OD	1-x/0.6				OD	1-x/0.6				OD	1-x/0.6
3 min	10 mg/ml	0.112	81.3		3 min	100 mg	0.128	78.67		3 min	100 mg	0.178	70.33
	5 mg/ml	0.107	82.17			50 mg	0.144	76			50 mg	0.192	68
	2.5 mg/ml	0.154	74.33			25 mg	0.184	69.33			25 mg	0.197	67.17
	1.0 mg/ml	0.252	58			10 mg	0.238	60.33			10 mg	0.252	58
10 min	10 mg/ml	0.123	79.5		10 min	100 mg	0.119	81.17		10 min	100 mg	0.169	71.83
	5 mg/ml	0.111	81.5			50 mg	0.176	70.67			50 mg	0.153	74.5
	2.5 mg/ml	0.13	78.33			25 mg	0.168	72			25 mg	0.208	65.33
	1.0 mg/ml	0.194	67.67			10 mg	0.17	71.67			10 mg	0.211	64.83
30 min	10 mg/ml	0.141	76.5		30 min	100 mg	0.147	75.5		30 min	100 mg	0.136	77.3
	5 mg/ml	0.101	83.17			50 mg	0.115	80.83			50 mg	0.155	74.17
	2.5 mg/ml	0.128	78.67			25 mg	0.139	76.83			25 mg	0.198	67
	1.0 mg/ml	0.206	65.67			10 mg	0.178	70.33			10 mg	0.213	64.5
collection of data (average & stdevp)
		average	STDEVP
3 min	1.0 mg/ml	58.78	1.1
	2.5 mg/ml	70.28	3
	5.0 mg/ml	75.39	5.8
	10.0 mg/ml	76.77	4.68
10 min	1.0 mg/ml	68.06	2.81
	2.5 mg/ml	71.89	5.31
	5.0 mg/ml	75.56	4.48
	10.0 mg/ml	77.5	4.07
30 min	1.0 mg/ml	66.83	2.52
	2.5 mg/ml	74.71	5.12
	5.0 mg/ml	79.39	3.81
	10.0 mg/ml	76.43	0.74
