# Supplementary material for: Removal of Microcystis aeruginosa cells using the dead cells of a marine filamentous bacterium, Aureispira sp. CCB-QB1
Source: PeerJ. 2022 Feb 21;10:e12867. doi: 10.7717/peerj.12867 (PMC8868019; doi:10.7717/peerj.12867)
Supplement: Supplemental Information 2 — 1, 5, 20, 50 mM of CaCl2 were added into NISE 102 cell suspension with 5.0 mg/ml of the dead cell. All data shown are mean values from three replicate experiments. Error bars denote the standard deviation of triplicate samples. [file peerj-10-12867-s002.xlsx]

## Sheet: Sheet1
Effect of calcium ion on the removal efficiency of NISE 102 cells.
1, 5, 20, 50 mM of CaCl2 were added into NISE 102 cell suspension with 5.0 mg/ml of the dead cell.
All data shown are mean values from three replicate experiments. Error bars denote the standard deviation of triplicate samples.
1st experiment				2nd experiment
CaCl2	OD	1-x/0.6		CaCl2	OD	1-x/0.6		CaCl2	OD	1-x/0.6
50 mM	0.113	76.67		50 mM	0.203	66.17		50 mM	0.105	82.5
20 mM	0.126	79		20 mM	0.199	66.83		20 mM	0.099	83.5
5 mM	0.123	79.5		5 mM	0.207	65.5		5 mM	0.109	81.33
1 mM	0.355	40.83		1 mM	0.429	28.5		1 mM	0.475	20.83
collection of data (average & stdevp)
CaCl2	average	sdvep
50 mM	75.11	6.76
20 mM	76.44	7.04
5 mM	75.44	7.071
1 mM	30.05	8.24
