# Supplementary material for: Removal of Microcystis aeruginosa cells using the dead cells of a marine filamentous bacterium, Aureispira sp. CCB-QB1
Source: PeerJ. 2022 Feb 21;10:e12867. doi: 10.7717/peerj.12867 (PMC8868019; doi:10.7717/peerj.12867)
Supplement: Supplemental Information 3 — (a) The removal efficiency of NISE 102 cells on different concentration of FeCl3 (10, 25, 50, 100 mg/ml). (b) The removal efficiency of NISE 102 cells with the dead cells in the presence of FeCl3 (10 mg/ml). All data shown are mean values from three replicate experiments. Error bars denote the standard deviation of triplicate samples. [file peerj-10-12867-s003.xlsx]

## Sheet: Sheet1
Effect of CaCl2 and FeCl3 on the removal efficiency of NISE 102 cells.
All data shown are mean values from three replicate experiments. Error bars denote the standard deviation of triplicate samples.
(a)The removal efficiency of NISE 102 cells on different concentration of FeCl3 (10, 25, 50, 100 mg/ml)
1st experiment				2nd experiment				3rd experiment
FeCl3	OD	1-x/0.6		FeCl3	OD	1-x/0.6		FeCl3	OD	1-x/0.6
100 mg/L	0	0		100 mg/L	0	0		100 mg/L	0	0
50 mg/L	0.049	91.83		50 mg/L	0.021	96.5		50 mg/L	0.1	83.33
25 mg/L	0.243	59.5		25 mg/L	0.282	53		25 mg/L	0.165	72.5
10 mg/l	0.363	39.5		10 mg/l	0.384	36		10 mg/l	0.329	45.17
FeCl3+5mM	OD	1-x/0.6		FeCl3+5mM	OD	1-x/0.6		FeCl3+5mM	OD	1-x/0.6
100 mg/L	0	0		100 mg/L	0	0		100 mg/L	0	0
50 mg/L	0.04	93.33		50 mg/L	0.026	95.67		50 mg/L	0.08	86.67
25 mg/L	0.157	73.83		25 mg/L	0.14	76.67		25 mg/L	0.127	78.83
10 mg/l	0.231	61.5		10 mg/l	0.265	55.83		10 mg/l	0.267	55.5
Collection of data (average & stdevp)
	Without CaCl2		With CaCl2
	average	stdevp	average	stdevp
100 mg/L	100	0	100	0
50 mg/L	90.55	5.45	91.89	3.81
25 mg/L	61.67	8.11	76.44	2.04
10 mg/l	40.22	3.78	57.61	2.75
(b)The removal efficiency of NISE 102 cells with the dead cells in the presence of FeCl3
	without FeCL3	with FeCl3
1st Exper.	68.17	79.67
2nd Exper.	68.33	90.02
3rd Exper.	74.33	82.83
average	70.2767	84.1733
stdvep	2.86688	4.33082
